# Supplementary material for: Diagnosing acute appendicitis in children with neutrophil–lymphocyte ratio: a cross-sectional study
Source: Front Pediatr. 2025 Nov 27;13:1656254. doi: 10.3389/fped.2025.1656254 (PMC12695835; doi:10.3389/fped.2025.1656254)
Supplement: Supplementary file 1 [file Table1.xlsx]

## Sheet: Mastersheet
N	G	Age (years)	Sex	WBCs	Neutrophil	Neutrophil_to_lymphocyte_ratio	Lymphocyte	Sodium level (mEq/L)	Confirm diagnosis	Antibiotics	Other antibiotics if any	Treatment	Histopathology if any
1	Uncomplicated appendicitis	11	Male	11.4	9.59	8.12	1.18	144	CT	Other	Metronidazole, cefuroxime	Simple appendictomy	Acute appendicitis
2	Uncomplicated appendicitis	11	Female	14.8	11	5.04	2.18	136	US	Other	Cefazolin	Simple appendictomy	Acute appendicitis
3	Uncomplicated appendicitis	9	Male	13.6	10.8	6.24	1.73	136	US	Piperacillin/ tazobactam		Simple appendictomy	Acute appendicitis
4	Uncomplicated appendicitis	11	Female	14.6	11.8	6.5	1.82	141	US	Piperacillin/ tazobactam		Antibiotic
5	Uncomplicated appendicitis	9	Male	13	6.37	1.36	4.68	139	US	Piperacillin/ tazobactam		Antibiotic
6	Uncomplicated appendicitis	7	Female	7.87	4.3	1.3	3.31	135	US	Other	Cefuroxime + metronidazole	Simple appendictomy	Acute appendicitis
7	Uncomplicated appendicitis	11	Male	12	8.8	3.8	2.32	139	US	Piperacillin/ tazobactam		Antibiotic
8	Uncomplicated appendicitis	9	Female	14.6	13.4	27.9	0.48	137	US	Other	Vancomycin	Antibiotic
9	Uncomplicated appendicitis	9	Female	8.18	4.75	1.8	2.64	140	US	Piperacillin/ tazobactam		Antibiotic
10	Uncomplicated appendicitis	9	Female	11.5	8.31	3.6	2.31	139	US	Piperacillin/ tazobactam		Antibiotic
11	Uncomplicated appendicitis	9	Female	8.5	4.74	2.43	1.95	134	US	Piperacillin/ tazobactam		Antibiotic
12	Uncomplicated appendicitis	11	Male	14	9.58	3.2	2.99	139	US	Other	Ceftrixone + mitronidazole	Simple appendictomy	Acute appendicitis
13	Uncomplicated appendicitis	9	Male	11.5	7.32	2.6	2.82	132	US	Piperacillin/ tazobactam		Simple appendictomy	Acute appendicitis
14	Uncomplicated appendicitis	10	Male	8.38	6.23	3.8	1.64	137	US	Piperacillin/ tazobactam		Antibiotic
15	Uncomplicated appendicitis	7	Male	9.6	6.79	3.4	2	139	US	Piperacillin/ tazobactam		Antibiotic
16	Uncomplicated appendicitis	5	Male	14	11.4	5.8	1.97	137	US	Other	Metronidazole, cefuroxime	Simple appendictomy	Acute appendicitis
17	Uncomplicated appendicitis	9	Female	15	12.6	7	1.8	138	US	Piperacillin/ tazobactam		Antibiotic
18	Uncomplicated appendicitis	6	Male	7.35	11	0.2	55	135	CT	Piperacillin/ tazobactam		Simple appendictomy	Acute appendicitis
19	Uncomplicated appendicitis	8	Female	10	9.24	2.8	3.3	140	US	Piperacillin/ tazobactam		Simple appendictomy	Acute appendicitis
20	Uncomplicated appendicitis	8	Male	19	14.9	0.8	18.63	137	US	Piperacillin/ tazobactam		Antibiotic
21	Uncomplicated appendicitis	6	Female	6.23	3.79	2.03	1.87	134	US	Piperacillin/ tazobactam		Antibiotic
22	Uncomplicated appendicitis	6	Male	11	7	0.3	23.33	137	US	Piperacillin/ tazobactam		Antibiotic
23	Uncomplicated appendicitis	8	Male	13	9.4	4.15	2.27	138	US	Piperacillin/ tazobactam		Simple appendictomy	Acute appendicitis
24	Uncomplicated appendicitis	6	Female	19	16.3	8.15	2	139	US	Piperacillin/ tazobactam		Antibiotic
25	Uncomplicated appendicitis	7	Male	9	6.37	4.7	1.36	140	US	Other	Amoxicillin	Antibiotic
26	Uncomplicated appendicitis	6	Female	5.7	3.62	2.7	1.34	136	US	Piperacillin/ tazobactam		Antibiotic
27	Uncomplicated appendicitis	5	Male	8.7	6.59	5.6	1.18	142	US	Piperacillin/ tazobactam		Simple appendictomy	Acute appendicitis
28	Uncomplicated appendicitis	4	Male	6.8	8.9	6.2	1.44	140	US	Piperacillin/ tazobactam		Simple appendictomy	Lymphoid hyperplasia
29	Uncomplicated appendicitis	11	Male	11	9.1	6.5	1.4	139	US	Other	Metronidazole, cefuroxime	Simple appendictomy	Acute appendicitis
30	Uncomplicated appendicitis	11	Male	10	1.7	5.8	0.29	137	US	Other	Ceftriaxone and metronidazole	Simple appendictomy	Acute appendicitis
31	Uncomplicated appendicitis	11	Female	11	9.5	8.6	1.1	132	US	Other	Cefuroxime and metronidazole	Simple appendictomy	Acute appendicitis
32	Uncomplicated appendicitis	12	Female	15.7	11.1	3.5	3.17	143	CT	Other	Cefuroxime and metronidazole	Antibiotic
33	Uncomplicated appendicitis	12	Male	13.8	9.45	0.68	13.9	141	US	Other	Cefazolin and metronidazole	Antibiotic
34	Uncomplicated appendicitis	11	Male	18.7	14.4	0.9	16	139	US	Other	Cefuroxime and metronidazole	Simple appendictomy	Acute appendicitis
35	Uncomplicated appendicitis	10	Male	18.7	15.5	1.6	9.69	130	Clinical	Other	Cefuroxime and metronidazole	Simple appendictomy	Normal appendix with fecal impaction
36	Uncomplicated appendicitis	10	Male	8.4	6.26	4.43	1.41	138	Clinical	Other	Cefuroxime and metronidazole	Antibiotic
37	Uncomplicated appendicitis	9	Male	11.6	8.6	0.5	17.2	138	Clinical	Other	Cefuroxime and metronidazole	Simple appendictomy	Acute appendicitis
38	Uncomplicated appendicitis	12	Male	12.2	7.02	1.89	3.71	138	US	Piperacillin/ tazobactam		Antibiotic
39	Uncomplicated appendicitis	12	Male	8.24	5.94	3.75	1.58	139	US	Piperacillin/ tazobactam		Simple appendictomy	Acute appendicitis
40	Uncomplicated appendicitis	10	Female	14.5	10.4	0.35	29.71	138	US	Other	Ceftriaxone and metronidazole	Simple appendictomy	Acute appendicitis
41	Uncomplicated appendicitis	11	Male	14.6	8.8	2.5	3.52	139	US	Piperacillin/ tazobactam		Antibiotic
42	Uncomplicated appendicitis	10	Male	12.8	9.6	5.05	1.9	137	US	Other	Cefuroxime and metronidazole	Simple appendictomy	Acute appendicitis
43	Uncomplicated appendicitis	11	Male	14.6	12.4	9.8	1.27	138	US	Other	Ceftriaxone and metronidazole	Simple appendictomy	Acute appendicitis
44	Uncomplicated appendicitis	9	Male	9.3	8	3	2.67	133	Clinical	Other	Cefuroxime and metronidazole	Simple appendictomy	Acute appendicitis
45	Uncomplicated appendicitis	10	Female	15.9	12.9	8.6	1.5	138	US	Piperacillin/ tazobactam		Simple appendictomy	Acute appendicitis
46	Uncomplicated appendicitis	10	Female	5.9	1.93	0.6	3.22	138	US	Piperacillin/ tazobactam		Antibiotic
47	Uncomplicated appendicitis	11	Female	12.1	9.7	6.4	1.52	135	Clinical	Piperacillin/ tazobactam		Antibiotic
48	Uncomplicated appendicitis	11	Female	14.3	12.2	10.6	1.15	140	Clinical	Piperacillin/ tazobactam		Antibiotic
49	Uncomplicated appendicitis	10	Male	16.5	12.9	7.16	1.8	140	Clinical	Piperacillin/ tazobactam		Antibiotic
50	Uncomplicated appendicitis	11	Male	10.4	7.7	6.4	1.2	140	US	Piperacillin/ tazobactam		Simple appendictomy	Acute appendicitis
51	Uncomplicated appendicitis	11	Male	11	7.13	2.14	3.33	139	Clinical	Piperacillin/ tazobactam		Antibiotic
52	Uncomplicated appendicitis	11	Female	8.51	3.59	1	3.59	140	Clinical	Piperacillin/ tazobactam		Antibiotic
53	Uncomplicated appendicitis	11	Male	14.1	11.1	5.55	2	139	Clinical	Piperacillin/ tazobactam		Simple appendictomy	Acute appendicitis
54	Uncomplicated appendicitis	9	Male	15.8	10.3	2.9	3.55	139	Clinical	Other	Cefuroxime and metronidazole	Simple appendictomy	Acute appendicitis
55	Uncomplicated appendicitis	8	Male	15.8	10.3	2.9	3.55	138	Clinical	Other	Cefuroxime and metronidazole	Simple appendictomy	Acute appendicitis
56	Uncomplicated appendicitis	10	Female	14.7	7.76	1.6	4.85	140	US	Piperacillin/ tazobactam		Antibiotic
57	Uncomplicated appendicitis	11	Male	14	11.5	8.9	1.29	142	Clinical	Piperacillin/ tazobactam	Amoxicillin	Antibiotic
58	Uncomplicated appendicitis	11	Female	9.4	6.33	2.6	2.43	141	Clinical	Piperacillin/ tazobactam		Antibiotic
59	Uncomplicated appendicitis	8	Female	16	12.3	4.7	2.62	135	US	Other	Ceftriaxone + cefuroxime(	Antibiotic
60	Uncomplicated appendicitis	9	Female	27.2	22.9	9.6	2.39	130	US	Other	Cefuroxime + metronidazole	Simple appendictomy	Acute suppurative appendicitis with serositis
61	Uncomplicated appendicitis	11	Female	15.7	11.8	5.5	2.15	140	Clinical	Piperacillin/ tazobactam		Antibiotic
62	Uncomplicated appendicitis	10	Male	9.2	5.4	2.07	2.61	137	US	Piperacillin/ tazobactam		Simple appendictomy	Acute appendicitis
63	Uncomplicated appendicitis	11	Male	9.23	5.99	2.6	2.3	138	Clinical	Piperacillin/ tazobactam		Antibiotic
64	Uncomplicated appendicitis	10	Female	9.8	8	0.4	20	140	CT	Piperacillin/ tazobactam		Antibiotic
65	Uncomplicated appendicitis	11	Male	15.3	12.8	10.4	1.23	140	US	Piperacillin/ tazobactam		Antibiotic
66	Uncomplicated appendicitis	8	Male	14.6	12.4	10.7	1.16	136	US	Other	Cefuroxime + metronidazole	Simple appendictomy	Acute appendicitis
67	Uncomplicated appendicitis	10	Female	18.9	13.2	2.9	4.55	141	Clinical	Piperacillin/ tazobactam		Antibiotic
68	Uncomplicated appendicitis	10	Female	6.9	2.21	0.5	4.42	143	US	Other	Ceftriaxone + metronidazole	Antibiotic
69	Uncomplicated appendicitis	7	Female	21	20	0	#DIV/0!	135	US	Other	Cefuroxime + metronidazole	Simple appendictomy	Acute appendicitis
70	Uncomplicated appendicitis	10	Male	16	11	0.6	18.33	139	US	Piperacillin/ tazobactam		Antibiotic
71	Uncomplicated appendicitis	8	Male	12.4	7.6	2.2	3.45	140	Clinical	Piperacillin/ tazobactam		Simple appendictomy	Acute appendicitis
72	Uncomplicated appendicitis	6	Female	9.3	6.3	3.3	1.91	137	Clinical	Other	Cefuroxime + metronidazole	Simple appendictomy	Lymphoid hyperplasia
73	Uncomplicated appendicitis	8	Female	5.5	2.3	0.8	2.88	138	US	Piperacillin/ tazobactam		Antibiotic
74	Uncomplicated appendicitis	9	Male	10	8.4	9.03	0.93	137	US	Piperacillin/ tazobactam		Antibiotic
75	Uncomplicated appendicitis	9	Female	10	2.66	0.41	6.49	142	Clinical	Piperacillin/ tazobactam		Antibiotic
76	Uncomplicated appendicitis	8	Male	9.07	5.2	1.7	3.06	140	CT	Other	Cefuroxime + metronidazole	Simple appendictomy	Acute appendicitis
77	Uncomplicated appendicitis	9	Male	10.9	8.3	5.5	1.51	141	US	Piperacillin/ tazobactam		Simple appendictomy	Acute appendicitis
78	Uncomplicated appendicitis	8	Female	9.8	5.33	1.8	2.96	138	US	Piperacillin/ tazobactam		Antibiotic
79	Uncomplicated appendicitis	8	Male	4.5	2.8	3.4	0.82	132	Clinical	Piperacillin/ tazobactam		Antibiotic
80	Uncomplicated appendicitis	9	Female	7.77	2.67	0.69	3.87	140	US	Other	Cefuroxime + metronidazole	Simple appendictomy	Acute appendicitis
81	Uncomplicated appendicitis	11	Male	14.6	12.3	9.4	1.31	138	US	Other	Cefuroxime + metronidazole	Antibiotic
82	Uncomplicated appendicitis	10	Male	4.93	10.14	2.7	3.76	132	US	Other	Cefazolin + metronidazole	Simple appendictomy	Acute appendicitis
83	Uncomplicated appendicitis	11	Female	10.8	9.66	16.6	0.58	134	Clinical	Other	Cefuroxime + metronidazole	Simple appendictomy	Acute appendicitis
84	Uncomplicated appendicitis	12	Female	13	9.84	4.25	2.32	139	US	Piperacillin/ tazobactam		Simple appendictomy	Acute appendicitis
85	Uncomplicated appendicitis	10	Male	15	11.2	5	2.24	137	Clinical	Other	Cefuroxime + metronidazole	Simple appendictomy	Acute appendicitis
86	Uncomplicated appendicitis	9	Male	11.2	8.03	3.6	2.23	141	Clinical	Other	Cefuroxime + metronidazole	Simple appendictomy	Acute appendicitis
87	Uncomplicated appendicitis	11	Male	17	12.2	3.5	3.49	138	Clinical	Piperacillin/ tazobactam		Antibiotic
88	Uncomplicated appendicitis	11	Male	19.3	17	4.7	3.62	141	Clinical	Other	Cefuroxime + metronidazole	Simple appendictomy	Acute appendicitis
89	Uncomplicated appendicitis	9	Male	15.8	11.9	4.8	2.48	136	US	Other	Cefuroxime + metronidazole	Simple appendictomy	Acute appendicitis
90	Uncomplicated appendicitis	9	Male	22	19.6	12.8	1.53	130	Clinical		Cefuroxime + metronidazole	Simple appendictomy	Acute appendicitis
91	Uncomplicated appendicitis	8	Male	4.9	2.35	1.38	1.7	138	Clinical	Piperacillin/ tazobactam		Antibiotic
92	Uncomplicated appendicitis	8	Female	21.4	18.7	15.9	1.18	139	US	Other	Ceftriaxone + metronidazole	Simple appendictomy	Acute appendicitis
93	Uncomplicated appendicitis	8	Male	13.2	6.02	1.04	5.79	140	Clinical	Piperacillin/ tazobactam		Antibiotic
94	Uncomplicated appendicitis	7	Male	18	15.7	20.2	0.78	140	Clinical	Piperacillin/ tazobactam		Antibiotic
95	Uncomplicated appendicitis	7	Female	12.9	11.1	9.9	1.12	137	US	Piperacillin/ tazobactam		Antibiotic
96	Uncomplicated appendicitis	8	Male	10.3	7.69	7.7	1	137	US	Piperacillin/ tazobactam		Antibiotic
97	Uncomplicated appendicitis	10	Female	8.6	5.89	4.06	1.45	140	US	Piperacillin/ tazobactam		Simple appendictomy	Acute appendicitis
98	Uncomplicated appendicitis	5	Male	10.9	9.96	21.5	0.46	136	Clinical	Other	Cefuroxime + metronidazole	Antibiotic
99	Uncomplicated appendicitis	8	Male	11	10.1	33	0.31	135	US	Piperacillin/ tazobactam		Simple appendictomy	Acute appendicitis
100	Uncomplicated appendicitis	6	Female	21	17.5	7	2.5	138	US	Piperacillin/ tazobactam		Antibiotic
101	Uncomplicated appendicitis	5	Male	20	16.8	8.3	2.02	140	US	Other	Ceftriaxone + metronidazole	Simple appendictomy	Acute appendicitis
102	Uncomplicated appendicitis	6	Male	13.3	11.3	8.14	1.39	142	US	Piperacillin/ tazobactam		Antibiotic
103	Uncomplicated appendicitis	7	Male	7.07	5.47	4.7	1.16	140	US	Piperacillin/ tazobactam		Antibiotic
104	Uncomplicated appendicitis	4	Male	10.7	7.46	3.88	1.92	137	US	Piperacillin/ tazobactam		Antibiotic
105	Uncomplicated appendicitis	7	Female	4.53	2.9	2.2	1.32	137	Clinical	Piperacillin/ tazobactam		Antibiotic
106	Uncomplicated appendicitis	6	Female	9.5	7.77	7	1.11	138	Clinical	Piperacillin/ tazobactam		Antibiotic
107	Uncomplicated appendicitis	6	Male	15.4	15.3	21.8	0.7	139	US	Piperacillin/ tazobactam		Antibiotic
108	Uncomplicated appendicitis	6	Male	11.4	9.9	11	0.9	138	Clinical	Piperacillin/ tazobactam		Antibiotic
109	Uncomplicated appendicitis	4	Male	16.6	13.8	9.8	1.41	131	US	Piperacillin/ tazobactam		Antibiotic
110	Uncomplicated appendicitis	3	Female	20	13.9	3.4	4.09	138	Clinical	Piperacillin/ tazobactam		Antibiotic
111	Uncomplicated appendicitis	14	Female	5.39	2.94	1.6	1.84	138	US	Piperacillin/ tazobactam		Antibiotic
112	Uncomplicated appendicitis	11	Female	16.7	2.8	1.07	2.62	137	CT	Piperacillin/ tazobactam		Antibiotic
113	Uncomplicated appendicitis	10	Male	9.35	7.8	8.1	0.96	138	US	Piperacillin/ tazobactam		Simple appendictomy	Acute appendicitis
114	Uncomplicated appendicitis	8	Male	10.3	7.4	4.1	1.8	137	US	Other	Cefuroxime	Simple appendictomy	Acute appendicitis
115	Uncomplicated appendicitis	9	Female	4.06	1.2	0.4	3	136	CT	Piperacillin/ tazobactam		Antibiotic
116	Uncomplicated appendicitis	7	Female	9.3	6.15	3.04	2.02	138	CT	Other	Ceduroxime and metronidazole	Antibiotic
117	Uncomplicated appendicitis	7	Female	17.8	12.8	3.5	3.66	142	CT	Piperacillin/ tazobactam		Antibiotic
118	Uncomplicated appendicitis	10	Male	11.8	7.2	2.5	2.88	137	US	Other	Ceduroxime and metronidazole	Simple appendictomy	Lymphoid hyperplasia
119	Uncomplicated appendicitis	11	Male	13.7	11.6	10	1.16	139	US	Piperacillin/ tazobactam		Antibiotic
120	Uncomplicated appendicitis	11	Female	15	10.7	3.05	3.51	139	Clinical	Piperacillin/ tazobactam		Antibiotic
121	Uncomplicated appendicitis	11	Female	17.1	13.6	6.4	2.13	139	Clinical	Piperacillin/ tazobactam		Antibiotic
122	Uncomplicated appendicitis	12	Female	10	7.5	5	1.5	140	Clinical			Antibiotic
123	Uncomplicated appendicitis	9	Female	16.8	14.5	12.2	1.19	138	US	Other	Trimethoprim / Sulfamethoxazole	Simple appendictomy
124	Uncomplicated appendicitis	10	Female	12.2	9.4	6.2	1.52	139	CT			Antibiotic	Acute appendicitis
125	Uncomplicated appendicitis	11	Female	6.3	4.2	3.5	1.2	142	Clinical			Simple appendictomy	Acute appendicitis
126	Uncomplicated appendicitis	10	Male	7.9	5.9	3.9	1.51	137	Clinical	Piperacillin/ tazobactam		Simple appendictomy
127	Uncomplicated appendicitis	11	Female	5.1	1.6	0.76	2.11	139	Clinical	Piperacillin/ tazobactam		Antibiotic	Lymphoid follicular hyperplasia
128	Uncomplicated appendicitis	8	Male	6.05	5.5	11	0.5	134	Clinical			Simple appendictomy	Acute appendicitis
129	Uncomplicated appendicitis	10	Female	8.2	4.4	1.5	2.93	139	Clinical			Simple appendictomy	Perforated appendicitis
130	Uncomplicated appendicitis	8	Female	13.2	8.2	2.2	3.73	138	US			Simple appendictomy
131	Uncomplicated appendicitis	10	Male	4.3	0.63	0.2	3.15	139	US	Piperacillin/ tazobactam		Simple appendictomy
132	Uncomplicated appendicitis	10	Male	10.1	8.23	6.3	1.31	134	Clinical	Piperacillin/ tazobactam		Antibiotic
133	Uncomplicated appendicitis	10	Male	9.35	7.8	8.1	0.96	138	US	Piperacillin/ tazobactam		Antibiotic	Acute appendicitis
166	Complicated appendicitis	10	Male	3.9	2.9	4.8	0.6	142	US	Other	Ceftriaxone, ampicillin, metronidazole	Complicated perforated Appendictomy	Perforated appendicitis
167	Complicated appendicitis	11	Female	18.7	14.7	7.4	1.99	137	US	Piperacillin/ tazobactam		Complicated perforated Appendictomy	Perforated appendicitis
168	Complicated appendicitis	11	Male	6.69	3.84	1.89	2.03	137	CT	Other	Cefazolin + metronidazole	Complicated Abcsess Appendicitis
169	Complicated appendicitis	10	Male	15.7	13.7	17.7	0.77	136	Clinical	Piperacillin/ tazobactam		Complicated perforated Appendictomy	Perforated appendicitis
170	Complicated appendicitis	10	Female	13.4	14.57	15.17	0.96	139	US	Other	Metronidazole, cefuroxime	Complicated perforated Appendictomy	Perforated appendicitis
171	Complicated appendicitis	5	Male	9.6	3.78	0.5	7.56	138	CT	Piperacillin/ tazobactam		Complicated Abcsess Appendicitis	Perforated appendicitis
172	Complicated appendicitis	6	Female	14	10.9	6.4	1.7	138	US	Piperacillin/ tazobactam		Complicated perforated Appendictomy	Perforated appendicitis
173	Complicated appendicitis	12	Male	25	20	10	2	133	US	Piperacillin/ tazobactam		Complicated perforated Appendictomy	Perforated appendicitis
174	Complicated appendicitis	12	Female	16.1	12.4	0.8	15.5	135	US	Piperacillin/ tazobactam		Complicated perforated Appendictomy	Perforated appendicitis
175	Complicated appendicitis	10	Male	22.5	18.3	8.7	2.1	137	US	Piperacillin/ tazobactam		Complicated perforated Appendictomy	Acute gangrenous appendicitis
176	Complicated appendicitis	9	Female	21	17	6.5	2.62	139	Clinical	Piperacillin/ tazobactam		Complicated perforated Appendictomy	Perforated appendicitis
177	Complicated appendicitis	11	Female	20	16.3	7.47	2.18	137	US	Other	Cefuroxime + metronidazole + gentamicin	Complicated perforated Appendictomy	Perforated appendicitis
178	Complicated appendicitis	11	Female	27	17.55	13	1.35	137	Clinical	Piperacillin/ tazobactam		Complicated Abcsess Appendicitis	Appendix measuring Acute appendicitis0*Lymphoid hyperplasiacm
179	Complicated appendicitis	10	Male	19.4	8.6	11.7	0.74	140	US	Other	Cefuroxime + metronidazole + gentamicin	Complicated perforated Appendictomy	Perforated appendicitis
180	Complicated appendicitis	12	Female	13.3	10.5	6.5	1.62	136	US	Piperacillin/ tazobactam		Complicated perforated Appendictomy	Perforated appendicitis
181	Complicated appendicitis	11	Male	25	19.3	25	0.77	137	CT	Other	Cefazoline + metronidazole + gentamicin	Complicated Abcsess Appendicitis	Casseating granulomatous appendicitis with mycobacterial tuberculosis
182	Complicated appendicitis	6	Female	20	17.6	12.6	1.4	135	Clinical	Other	Ceftriaxone + metronidazole + gentamicin	Complicated perforated Appendictomy	Perforated appendicitis
183	Complicated appendicitis	7	Female	17.5	15	10	1.5	138	US	Piperacillin/ tazobactam		Complicated perforated Appendictomy	Perforated appendicitis
184	Complicated appendicitis	5	Female	13.8	11.8	8.3	1.42	136	US	Other	Ceftriaxone + metronidazole	Complicated perforated Appendictomy	Perforated appendicitis with fecal impaction
185	Complicated appendicitis	9	Female	17.6	16.2	17.8	0.91	141	US	Piperacillin/ tazobactam		Complicated perforated Appendictomy	Perforated appendicitis
186	Complicated appendicitis	7	Female	13.3	13.7	6.9	1.99	138	CT	Piperacillin/ tazobactam		Complicated perforated Appendictomy	Perforated appendicitis
187	Complicated appendicitis	6	Male	17.2	14.1	11.7	1.21	140	US	Piperacillin/ tazobactam		Complicated perforated Appendictomy	Acute appendicitis
188	Complicated appendicitis	12	Female	5.03	6.93	5.5	1.26	140	Clinical	Other	Ceftriaxone + metronidazole	Recurrent attack with Abx
189	Complicated appendicitis	12	Female	7.05	4.9	3.5	1.4	140	Clinical	Piperacillin/ tazobactam		Complicated perforated Appendictomy
190	Complicated appendicitis	11	Female	9.8	6.93	5.05	1.37	140	Clinical	Piperacillin/ tazobactam		Recurrent attack with Abx
191	Complicated appendicitis	9	Female	9.26	5.9	3.1	1.9	141	Clinical	Piperacillin/ tazobactam		Complicated perforated Appendictomy	Perforated appendicitis
192	Complicated appendicitis	10	Male	16.1	12.7	9	1.41	139	CT	Piperacillin/ tazobactam		Complicated Abcsess Appendicitis
193	Complicated appendicitis	10	Male	8.62	4	1.16	3.45	140	US	Piperacillin/ tazobactam		Recurrent attack with Abx
194	Complicated appendicitis	10	Male	9.35	8	8	1	138	US	Co-amoxiclav		Recurrent attack with Abx
195	Complicated appendicitis	10	Male	4.86	1.87	0.81	2.31	137	CT	Piperacillin/ tazobactam		Recurrent attack with Abx
196	Complicated appendicitis	11	Female	11.6	5.07	0.9	5.63	137	US	Piperacillin/ tazobactam		Complicated perforated Appendictomy	Perforated appendicitis
197	Complicated appendicitis	10	Female	22.9	18.7	6.6	2.83	137	US	Piperacillin/ tazobactam		Recurrent attack with Abx
198	Complicated appendicitis	10	Male	17.5	16	21.6	0.74	138	US	Piperacillin/ tazobactam		Recurrent attack with Abx
199	Complicated appendicitis	11	Female	9.7	6	2.4	2.5	138	US	Other	Ceftriaxone + metronidazole	Complicated Abcsess Appendicitis
200	Complicated appendicitis	12	Female	10.2	8.83	11.6	0.76	138	CT	Other	Ceftriaxone	Complicated perforated Appendictomy
201	Normal appendix	9	Female	6.7	4.8	1.5	3.2	142
202	Normal appendix	9	Male	11.4	5.8	1.4	4.14	141
203	Normal appendix	8	Male	8.6	6.7	1.6	4.19	143
204	Normal appendix	7	Male	4.6	3.2	1.9	1.68	143
205	Normal appendix	10	Female	6.3	3.8	1.2	3.17	137
206	Normal appendix	12	Male	6.7	3.1	1.3	2.38	145
207	Normal appendix	9	Female	8.9	3.3	2	1.65	144
208	Normal appendix	7	Male	8.2	3.1	1.1	2.82	138
209	Normal appendix	10	Female	11.4	4.8	1.7	2.82	136
210	Normal appendix	8	Male	5.8	3.5	1.3	2.69	141
211	Normal appendix	10	Male	7	6.8	1.3	5.23	136
212	Normal appendix	9	Male	9.4	2.8	1.8	1.56	143
213	Normal appendix	8	Female	7.4	7.5	1.2	6.25	139
214	Normal appendix	5	Male	8.9	2.8	1.9	1.47	145
215	Normal appendix	8	Female	8.4	2.8	2	1.4	145
216	Normal appendix	12	Male	6.7	5.9	1.6	3.69	137
217	Normal appendix	11	Male	8	4.1	1.2	3.42	144
218	Normal appendix	14	Female	4.6	6.5	1.6	4.06	141
219	Normal appendix	4	Male	9.6	4.9	1.4	3.5	145
220	Normal appendix	12	Male	8.8	4.6	2	2.3	143
221	Normal appendix	8	Male	10.6	5.6	1.4	4	138
222	Normal appendix	8	Male	8.2	5.9	1.2	4.92	144
223	Normal appendix	10	Male	7	6.9	2	3.45	142
224	Normal appendix	6	Female	9.4	6.9	1.9	3.63	144
225	Normal appendix	5	Male	5.5	7	2	3.5	140
226	Normal appendix	13	Female	9.6	6.5	2	3.25	144
227	Normal appendix	9	Female	6.8	4.2	1.6	2.63	142
228	Normal appendix	14	Male	7	2.9	1.5	1.93	138
229	Normal appendix	8	Male	8	6.4	1.9	3.37	141
230	Normal appendix	10	Male	5.9	3	1.8	1.67	140
231	Normal appendix	7	Female	10.4	2.8	2	1.4	138
232	Normal appendix	10	Male	7.8	5.4	1.4	3.86	136
233	Normal appendix	13	Female	9	7.5	1	7.5	142
